# Supplementary material for: An Updated Systematic Review and Network Meta-Analysis of First-Line Triplet vs. Doublet Therapies for Metastatic Hormone-Sensitive Prostate Cancer
Source: Cancers (Basel). 2025 Jan 9;17(2):205. doi: 10.3390/cancers17020205 (PMC11763793; doi:10.3390/cancers17020205)
Supplement: Supplementary file 1 [file cancers-17-00205-s001.zip]

Archive with 1 entries (1 files):
- cancers-3396979-supplementary.pdf
